# Supplementary material for: Fullerenols Prevent Neuron Death and Reduce Oxidative Stress in Drosophila Huntington’s Disease Model
Source: Cells. 2022 Dec 31;12(1):170. doi: 10.3390/cells12010170 (PMC9818496; doi:10.3390/cells12010170)
Supplement: Supplementary file 1 [file cells-12-00170-s001.zip]

Archive with 1 entries (1 files):
- cells-2100617-supplementary.pdf
